# Supplementary material for: Intraperitoneal chemotherapy for peritoneal metastases of gastric origin: a systematic review and meta-analysis
Source: Br J Surg. 2024 May 9;111(5):znae116. doi: 10.1093/bjs/znae116 (PMC11081074; doi:10.1093/bjs/znae116)
Supplement: znae116_Supplementary_Data [file znae116_supplementary_data.zip]

Archive with 2 entries (2 files):
- Guchelaar et al, PRISMA checklist.docx
- supplementary materials.docx
